# Supplementary material for: Targeted Genetic Education in Dentistry in the Era of Genomics
Source: Genes (Basel). 2024 Nov 22;15(12):1499. doi: 10.3390/genes15121499 (PMC11675337; doi:10.3390/genes15121499)
Supplement: Supplementary file 1 [file genes-15-01499-s001.zip]

Archive with 11 entries (11 files):
- Suppl fig 1 - A - Case on AI - student handout.pdf
- Suppl fig 2 - B - Case on HED - student handout.pdf
- Suppl fig 3 - C - Case on GS - student handout.pdf
- Suppl fig 4 - D - Case on MIH - student handout.pdf
- Suppl fig 5 - E - Case on dup9p - student handout.pdf
- Suppl fig 6 - Case B-1 - HED pedigree.jpg
- Suppl fig 7 - Case B-2 - EDA EDAR.jpg
- Suppl fig 8 - Case D - MIH pedigree.jpg
- Suppl fig 9 - Case E-1 - array-CGH fetus dup9p.jpg
- Suppl fig 10 - Case E-2 - karyogram fetus der(22)t(9,22).jpg
- Suppl fig 11 - Case E-3 - karyogram mother t(9,22).jpg
